# Supplementary material for: Exploring an immune cells-related molecule in STEMI by bioinformatics analysis
Source: BMC Med Genomics. 2023 Jun 30;16:151. doi: 10.1186/s12920-023-01579-8 (PMC10311814; doi:10.1186/s12920-023-01579-8)
Supplement: Supplementary file 5 — Supplementary Material 5 [file 12920_2023_1579_MOESM5_ESM.xlsx]

## Sheet: Sheet1
Table S1 The specific cutoff values, sensitivity and specificity values for five hub genes
gene	AUC	cutoff value	sensitivity value	specificity value
ADM	0.893	7.795	0.85	0.784
MERTK	0.813	8.7	0.767	0.741
PPARG	0.876	5.93	0.883	0.734
RORA	0.838	9.992	0.883	0.662
SYNE2	0.862	10.049	0.883	0.698
